# Supplementary material for: Agave Bagasse as an Eco-Friendly Template for the Microwave-Assisted Synthesis of C@TiO2 Photoelectrodes
Source: Molecules. 2026 Jul 7;31(13):2399. doi: 10.3390/molecules31132399 (PMC13363023; doi:10.3390/molecules31132399)
Supplement: Supplementary file 1 [file molecules-31-02399-s001.zip]

Archive with 1 entries (1 files):
- molecules-4335586-supplementary.pdf
